# Supplementary material for: Is It Possible to Have Home E-Monitoring of Pulmonary Function in Our Patients with Duchenne Muscular Dystrophy in the COVID-19 Pandemic?—A One Center Pilot Study
Source: Int J Environ Res Public Health. 2021 Aug 26;18(17):8967. doi: 10.3390/ijerph18178967 (PMC8430665; doi:10.3390/ijerph18178967)
Supplement: Supplementary file 1 [file ijerph-18-08967-s001.zip]

Archive with 1 entries (1 files):
- ijerph-1341493-supplementary.pdf
